# Supplementary material for: Quinoline- and Isoindoline-Integrated Polycyclic Compounds as Antioxidant, and Antidiabetic Agents Targeting the Dual Inhibition of α-Glycosidase and α-Amylase Enzymes
Source: Pharmaceuticals (Basel). 2023 Aug 30;16(9):1222. doi: 10.3390/ph16091222 (PMC10535292; doi:10.3390/ph16091222)
Supplement: Supplementary file 1 [file pharmaceuticals-16-01222-s001.zip]

Archive with 1 entries (1 files):
- pharmaceuticals-2537682-supplementary.pdf
